# Supplementary material for: Consent Processes for Mobile App Mediated Research: Systematic Review
Source: JMIR Mhealth Uhealth. 2017 Aug 30;5(8):e126. doi: 10.2196/mhealth.7014 (PMC5597795; doi:10.2196/mhealth.7014)
Supplement: Multimedia Appendix 1 [file mhealth_v5i8e126_app1.xlsx]

## Sheet: US-based apps w consent
US-based apps with consent
	Version	date of review	Subject /Disease Area	Targeted Population	Identifiable/ Personal Data Collected	Data Collection	Sponsor	PI	Contact	IRB	Link to App Store
App Name
America Walks	1.3	4/1/16	walking	none (walking)	age, gender, race, income, zip code, education,	Survey, Activates	TrialX Research, New York, NY	Chintan Patel	212-537-6944, info@trialx.com	Western Institutional Review Board® (WIRB®)	https://itunes.apple.com/us/app/america-walks/id1058145340?ls=1&mt=8
Asthma Mobile Health	1.4	3/25/16	asthma	people with asthma	email, name, DOB, phone number	Survey, Activities	Mount Sinai Hospital, New York, NY	Yvonne Chang	asthmamobilehealth@mssm.edu	Program for the Protection of Human Subjects- Icahn School of Medicine	https://itunes.apple.com/WebObjects/MZStore.woa/wa/viewSoftware?id=972625668&mt=8&ls=1%20
Autism & Beyond	1.0.2	4/1/16	autism	children, mental health	name, email, demographic info	Survey, Activities	Duke University, Durham, NC	Ricky Bloomfield	919-687-4686 x253.	Duke University Health System IRB	https://itunes.apple.com/us/app/autism-beyond/id1025327516?mt=8#
Biogram 2	1.0.1	3/1/16	cardiac health	all populations	name, email	Activities	University of Southern California	Leslie Saxon	800-872-2273	USC IRB	https://itunes.apple.com/us/app/biogram-2/id1043761259?mt=8#
C Tracker	1.1	3/25/16	hep c	people with hepatitis C		Survey	Boston Childrens, Boston, MA	Kenneth Mandl	ctracker@childrens.harvard.edu.	Institutional Review Board at Boston Children’s Hospital	https://itunes.apple.com/app/id1045123122#
Concussion Tracker	1.0.12.2	3/1/16	concussions	people with concussion (within 10 days of enrollment)		Survey, Activities	New York University, New York, NY	Lara Balcer	646-501-7681	NYU School of Medicine IRB	https://itunes.apple.com/app/id1003284834
Entrain	2.0	4/15/16	jet lag	all populations	collected anonymously	Survey	University of Michigan	no PI listed	ojwalch@umich.edu, entrainorg@umich.edu	IRB not listed	https://itunes.apple.com/us/app/entrain/id844197986?mt=8&ign-mpt=uo%3D4
Epiwatch	1.1	3/25/16	epilepsy	adults with epilepsy	name, zip code, email, ethnicity, work status, income, relationship, family seizure history, military service, parental status, driving status, seizure history, current seizure status, medications	Survey, Activities	Johns Hopkins University, Baltimore, MD	Gregory Krauss	410-955-0771	Johns Hopkins Medicine IRB	https://itunes.apple.com/us/app/epiwatch/id1047757228?mt=8
FeverPrints	1.2	3/25/16	fevers	children, adults (fevers)		Survey, Activities	Boston Children's Hospital	Fatma Dedeoglu, MD	feverprints@childrens.harvard.edu	IRB Boston Children's Hospital	https://itunes.apple.com/us/app/feverprints-study-about-body/id1087411988?mt=8
Glucosuccess	1.0.5	3/25/16	diabetes	people with pre-diabetes, diabetes		Survey	Massachusetts General Hospital, Boston, MD	Stan Shaw	GlucoSuccess.help@partners.org	IRB not listed	https://itunes.apple.com/us/app/glucosuccess/id972143976?mt=8#
HAND in HAND	1.3	4/1/16	HAND	HIV positive, HIV associated Neurocognitive Disorders	name, email, zip code, email pref	Survey, Activities	University of Nebraska, Omaha, NE	Howard Fox	402-559-4821	UNMC Institutional Review Board (IRB)	https://itunes.apple.com/us/app/hand-in-hand-hiv-associated/id1005617953?mt=8#
Mind Share	1.0.2	5/20/16	Alzheimers	individuals with Mild Cognitive Impairment, Alzheimer's, or another form of Dementia	name, email, zip code, email pref	Survey, Activities	Digital Artefacts LLC	Joan Severson	319-431-3278	Western Institutional Review Board® (WIRB®)	https://itunes.apple.com/us/app/mind-share-research-study/id1084064654?ls=1&mt=8
Mole Mapper	2.0.1	3/25/16	melanoma	people with moles	photos, other account info	Survey, Activities	Sage Bionetworks, Seattle, WA	Stephen Friend	1-206-667-2115	Western Institutional Review Board® (WIRB®)	https://itunes.apple.com/us/app/id1048337814
mPower	1.3	4/1/16	Parkinsons	people with Parkinson's Disease		Survey, Activities	Sage Bionetworks, Seattle, WA	Stephen Friend	PDApp@sagebase.org , +1 206-667-2103	Western Institutional Review Board® (WIRB®)	https://itunes.apple.com/WebObjects/MZStore.woa/wa/viewSoftware?id=972191200&mt=8&ls=1
mTech	1.0.1	3/1/16	energy drinks	none (energy drinks)	age, gender, race, income, zip code-- PP says only EMAIL	Survey,	University of the Pacific, Stockton, CA	Sachin Shah	(209) 946-3903.	IRB not listed	https://itunes.apple.com/us/app/mtech-energy-drink-health/id1047567479?mt=8
MyHeartCounts	1.7	3/25/16	cardiac health	none (heart health)		Survey	Stanford, Palo Alto, CA	Mike McConnell	(650) 721-3944, myheartcounts@med.stanford.edu	Stanford Institutional Review Board	https://itunes.apple.com/WebObjects/MZStore.woa/wa/viewSoftware?id=972189947&mt=8&ls=1
PPD- ACT	1.0.1	3/25/16	post partum depression	pregnant women, mental health, postpartum depression		Survey	UNC Chapel Hill	Samantha Meltzer-Brody	919-962-9766, samantha_meltzer-brody@med.unc.edu	UNC Institutional Review Board, IRB_subjects@unc.edu	https://itunes.apple.com/app/ppd-act/id1048185979?mt=8
PRIDE	1.4	4/1/16	LGBTQ	LGBTQ population	name, email, DOB, zip code, gender identity, sexual orientation, education level, weight, height, income, race, ethnicity, health insurance status, military status, healthcare expenses	Survey	UCSF, San Francisco, CA	Mitch Lunn	pridestudy@ucsf.edu 855-421-9991	IRB not listed	https://itunes.apple.com/us/app/pride-study/id1007044982#
Share the Journey	1.2	3/25/16	breast cancer survival	breast cancer survivors	DOB, weight, height, steps walked, sleep patterns	Survey, Activities	Sage Bionetworks, Seattle, WA	Stephen Friend	+1 206-667-2103	Western Institutional Review Board® (WIRB®)	https://itunes.apple.com/WebObjects/MZStore.woa/wa/viewSoftware?id=972180604&mt=8&ls=1
Sleep Health	1.0	3/25/16	sleep apnea	all populations	gender, weight, height, physical activity, sleep habits, daily alertness, health conditions	Survey, Activities	American Sleep Apnea Association, UC San Diego, San Diego, CA	Carl Stepnowsky	1-888-293-3650	Western Institutional Review Board® (WIRB®)	https://itunes.apple.com/app/sleephealth/id1059830442?mt=8
StopCOPD	1.01	3/25/16	copd	people with COPD, current or former smoker, symptomatic of respiratory disease		Survey, Activities	COPD foundation, Miami, FL	John Walsh	1-866-316-COPD (2673).	Western Institutional Review Board® (WIRB®)	https://itunes.apple.com/us/app/stopcopd/id1020845469#
Team Study	1.0	3/25/16	football players healt	former NFL football players		Survey, Activities	Harvard University, Cambridge, MA	Alvaro Pascual-Leone	617-432-5000	Human Subjects Protection Office	https://itunes.apple.com/WebObjects/MZStore.woa/wa/viewSoftware?id=1047003882&mt=8&ls=1
Yale Cardiomyopathy Index	1	4/15/16	cardiomyopathy	people who may develop cardiomyopathy	name, age, gender, diagnosis	Survey, Activities	Yale University, New Haven, CT	Kevin Hall	ped.card.research@yale.edu, +1-203-785-2022.	Yale Human Research Protection Program, Yale Human Investigation Committee	https://itunes.apple.com/us/app/yale-cardiomyopathy-index/id1043339894?mt=8#
Yale EPV	1.0.3	3/1/16	placenta	pregnant women	DOB, mothers height, weight, GPS, baby gender, delivery date	Survey	Yale University, New Haven, CT	Harvey Kliman	203-785-2164	Human Investigation Committee (IRB?)	https://itunes.apple.com/us/app/epv/id1031035790?mt=8
6th Vital Sign	1.2.1	6/1/16	walking	all populations	name, gender, DOB, zip code, email	Survey, Activities	Duke University, Durham, NC	collaboration- no PI listed	sixthvitalsignapp@duke.edu, 919-668-8936	Duke University Health System IRB	https://itunes.apple.com/us/app/6th-vital-sign-mobile-study/id1082455457?ls=1&mt=8
Parade	1	2016-07-15	rheumatoid arthritis	people with rheumatoid arthritis		Survey, Activities	GlaxoSmithKline (GSK)	Emilia Quattrocchi	1-844-264-6675/ parade@alphanumeric.com	Quorum Review	https://itunes.apple.com/us/app/gsk-parade/id1116992030?mt=8

## Sheet: Elements of Consent LFC
Elements of Consent LFC
	Required elements of consent under US regulations (Common Rule)
	Description	Risks	Benefits	Alternatives to Participation	Compensation	Whom to Contact	Voluntary Participation and Withdrawl	Withdraw at anytime but data retained
	1. This is research 2. Purpose of study 3. Expected duration 4. Procedures ✔ if all addressed	1. General discomforts 2. Risk to privacy ✔ if all addressed	0. No mention of benefits 1. Indirect benefits mentioned 2. Direct benefits mentioned	Presents alternative to participation is to not participate	Presents info about compensation	1. Contact for PI listed 2. Contact for IRB listed	1. States participation is voluntary 2. Describes procedure for withdrawl	LFC or PP includes statement, "We will stop collecting new data but will not delete or destroy data that has already been collected"
App Name
America Walks	✔	missing 1	missing 1	✔	✔	✔	missing 2	YES
Asthma Health	✔	✔	✔	✔	✔	✔	✔	YES
Austism and Beyond	✔	✔	missing 1, 2	✔	✔	✔	✔	YES
Biogram	✔	✔	missing 2	✔	✔	✔	missing 2	NO
C Tracker	✔	✔	missing 1, 2	missing	missing	✔	✔	YES
Concussion Tracker	✔	✔	missing 2	✔	✔	✔	✔	NO
EpiWatch	✔	missing 2	✔	✔	✔	✔	missing 2	YES
FeverPrints	✔	✔	✔	missing	missing	✔	✔	YES
GlucoSuccess	missing 1,3	✔	✔	missing	missing	missing 2	missing 2	NO
Hand in Hand	✔	missing 1,2	missing 2	✔	✔	✔	missing 2	YES
Mind Share	✔	✔	✔	✔	✔	✔	✔	NO
MoleMapper	✔	✔	✔	✔	✔	✔	missing 2	YES
mPower	✔	✔	✔	✔	✔	✔	✔	YES
mTech	✔	✔	✔	missing	✔	missing 2	✔	YES
MyHeart Counts	✔	missing 1	missing 1	missing	✔	✔	missing 2	NO
PPD ACT	✔	✔	✔	missing	✔	✔	missing 2	NO
PRIDE	✔	✔	✔	✔	✔	✔	✔	YES
Share the Journey	✔	✔	✔	✔	✔	✔	✔	YES
Sleep Health	✔	✔	✔	✔	✔	✔	✔	NO
StopCOPD	✔	✔	missing 1, 2	missing	✔	✔	✔	YES
Team Study	missing 3	✔	✔	✔	✔	✔	✔	NO
Yale Cardiomyopathy	✔	✔	missing 1	✔	✔	✔	✔	NO
Yale EPV	missing 1,3	missing 1, 2	✔	missing	✔	missing 1, 2	✔	YES
6th vital sign	✔	missing 1	missing 1	0	✔	✔	✔	NO
Parade		✔	✔	✔	✔	✔	✔	YES

## Sheet: Elements of Consent eConsent
Elements of Consent eConsent
	Required elements of consent under US regulations (Common Rule)
	Description	Risks	Benefits	Alternatives to Participation	Compensation	Whom to Contact	Voluntary Participation and Withdrawal
	1. This is research 2. Purpose of study 3. Expected duration 4. Procedures ✔ if all addressed	1. General discomforts 2. Risk to privacy ✔ if all addressed	0. No mention of benefits 1. Indirect benefits mentioned 2. Direct benefits mentioned	Presents alternative to participation is to not participate	Presents info about compensation	1. Contact for PI listed 2. Contact for IRB listed	1. States participation is voluntary 2. Describes procedure for withdrawal
	0-4	0-2	0-2	0-1	0-1	0-2	0-2
App Name
America Walks	✔	missing	missing	missing	missing	missing	✔
Asthma Health	✔	✔	✔	missing	✔	missing 2	✔
Autism and Beyond	✔	missing 2	missing 2	missing	✔	✔	✔
Biogram	no eConsent slides- only long form document
C Tracker	✔	✔	✔	missing	missing	missing	✔
Concussion Tracker	✔	✔	✔	missing	✔	missing 1	✔
EpiWatch
FeverPrints	✔	✔	✔	missing	missing	✔	✔
GlucoSuccess	✔	✔	✔	missing	missing	missing 2	✔
Hand in Hand	✔	✔	✔	✔	✔	missing 1	✔
Mind Share	✔	✔	✔	✔	✔	✔	✔
MoleMapper	✔	missing 1	✔	missing	missing	✔	✔
mPower	✔	✔	✔	missing	missing	✔	✔
mTech	no longer available
MyHeart Counts	✔	✔	missing 1	missing	missing	missing	✔
PPD ACT	missing 3	missing	missing	missing	missing	✔	✔
PRIDE	✔	missing	✔	missing	missing	✔	✔
Share the Journey	no longer available
Sleep Health	✔	✔	✔	missing	missing	✔	✔
StopCOPD	missing 3	✔	✔	missing	missing	missing	✔
Team Study	missing 3	missing	✔	missing	missing	missing	✔
Yale Cardiomyopathy	no eConsent slides- only long form document
Yale EPV	✔	missing	✔	missing	✔	missing	✔
6th vital sign	✔	✔	✔	missing	✔	✔	✔
Parade	no eConsent slides- only long form document

## Sheet: Confidentiality
Confidentiality
	Data Collection				Data Security				Disclosure			Additional elements of Confidentiality
	Data Collection	Permission to access data from other apps	Permission to access features	Samples	App Developer	Data Encryption	Backend Collector	Coding/ pseudonymisation	Required Disclosure	Commercial sale of data	Open data sharing for scientific discovery	Enrollment in research	Recontact	Return of own data	Return of incidental findings	Data Preservation	Closure
	Passive: user attention not required for data generation Active: user attention required for data generation (manual task or activity)	Addresses link to HealthKit or other third party data (e.g., Fitbit)	Features may include GPS, camera, microphone, modifying info on phone, notifications	Data not obtained through the phone or other mobile device (e.g., genomic information, medical records)			Name of backend service if provided	True/False- info stripped of identifiers and given a random code (info in consent or PP)	Researchers, federal agencies, IRB	Addresses commercial sale of data (info in LFC or PP)	May include sharing within instituion or broadly including with cross-border transfer	No choice: anyone who uses the app participates in research True/opt-in: participant can use app and choose to opt-in to research True/opt-out: participant can use app and choose to opt-out of research	Re-contact from researcher to participant for further research			Length of time data will be held (when does authorization expire)	Is closure of databank addressed?
App Name
America Walks	Active, Passive	YES	none		Applied Informatics, Inc.	YES		NO	Researchers, federal agencies	not addressed in LFC or PP	NO	no choice	NO	NO	NO	not addressed	not addressed
Asthma Health	Active, Passive	YES	notifications, GPS	23andMe integration	Icahn School of Medicine	not addressed		YES	Researchers, federal agencies, IRB	will not sell (LFC)	YES- researchers outside Mount Sinai that Mount Sinai has approved CD// app- Qualified researchers worldwide or just MS and its partners	no choice	YES	YES	NO	authorization does not expire	not addressed
Autism and Beyond	Active	NO	notifications, camera, cellular		Duke Health	YES- encrypted transmission	servers located at Duke, meet all standards for storage of electronic PHI	YES	Researchers, federal agencies, IRB	will not sell (PP)	NO	no choice	YES	NO	NO	6 years after study completion or until child is 21- whichever is longer	not addressed
Biogram	Active, Passive	YES	camera, GPS		Medable, Inc.	not addressed	Medable, Inc.	YES	IRB	will not sell (PP)	YES- other researchers	unclear	NO	NO	NO	not addressed	not addressed
C Tracker	Active, Passive	YES	notifications, GPS		Boston Children's Hospital	YES- encrypted transmission		NO	Researchers, federal agencies, IRB	will not sell (PP)	NO	unclear	YES	NO	NO	not addressed	not addressed
Concussion Tracker	Active, Passive	YES			NYU Langone Medical Center	not addressed		YES	Researchers, federal agencies	not addressed in LFC or PP	YES- for future use within NYU Langone or research partners	no choice	NO	NO	NO	permission will never expire	not addressed
Entrain (no consent document)	Active	NO	none		The University of Michigan	not addressed		NO	Researchers,	not addressed (PP)	NO	TRUE/ opt-in	NO	NO	NO	"as long as you are using the application and for a reasonable time thereafter"	not addressed
EpiWatch	Active, Passive	YES			Johns Hopkins Digital	not addressed	Johns Hopkins Servers	YES	Researchers, federal agencies	will not sell (LFC)	YES	no choice	NO	YES	NO	not addressed	not addressed
FeverPrints	Active, Passive	YES	GPS, notifications		Boston Children's Hospital	YES- encrypted transmission	Boston Childrens/Amazon	YES	Researchers, federal agencies, IRB	will not sell (PP)	YES- qualified researchers worldwide OR Feverprints team only	unclear	NO	YES	NO	not addressed	not addressed
GlucoSuccess	Active, Passive	NO			The Massachusetts General Hospital	YES- encrypted in transfer	Sage Bionetworks	YES		will not sell (LFC)	YES- qualified researchers worldwide OR Glucosuccess team and partners only	no choice	NO	YES	NO	not addressed	not addressed
Hand in Hand	Active	YES			Digital Artefacts L.L.C.	not addressed	Digital Artefacts, LLC, Amazon Web Services	YES	Researchers, federal agencies, IRB	will not sell (PP)	NO	no choice	NO	YES	NO	not addressed	not addressed
Mind Share	Active, Passive	YES			Digital Artefacts L.L.C.	not addressed		YES		will not sell (PP)	YES- other authorized researchers	no choice	NO	YES	NO	not addressed	not addressed
MoleMapper	Active, Passive	YES	GPS, camera		Sage Bionetworks	YES- encrypted on your phone, transferred	Sage Bionetworks	YES	Researchers, federal agencies	will not sell (LFC)	YES- qualified researchers worldwide	TRUE/opt-out	YES	YES	NO	December 31 2060	not addressed
mPower 1.3	Active, Passive	YES	GPS, microphone, notifications		Sage Bionetworks	YES- encrypted on your phone, transferred	Sage Bionetworks	YES		will not sell (LFC)	YES- qualified researchers worldwide	no choice	YES	YES	NO	December 31 2060	not addressed
mTech (no longer available)	Active	YES	none		Sunny Nagra	not addressed		YES		not addressed in LFC//PP not available	NO	no choice	NO	NO	NO	"data will be available for analysis for 2.5 years"	not addressed
MyHeart Counts	Active, Passive	YES	notifications, GPS	23andMe integration	Stanford University	YES- data encrypted (does not mention on the phone or in transfer)	Sage Bionetworks	YES	Researchers, federal agencies, IRB	will not sell (PP)	YES- qualified researchers approved by Stanford	no choice	YES	NO	NO	not addressed	not addressed
PPD ACT	Active	NO	notifications, contact	DNA sample for genetic material	University of North Carolina	YES- encrypted and securely transmitted	UNC servers	YES	federal agencies	not addressed in LFC or PP	NO	no choice	YES	YES	NO	not addressed	not addressed
PRIDE	Active, Passive	YES	notifications, GPS		UCSF	YES- encrypted transmission, encrypted databases		YES		will not sell (PP)	YES- PRIDE study only OR PRIDE Study and other researchers	no choice	YES	NO	NO	not addressed	not addressed
Share the Journey	Active, Passive	YES			Sage Bionetworks	YES- encrypted on your phone, transferred	Sage Bionetworks	YES	Researchers, federal agencies, IRB	will not sell (LFC)	YES- qualified researchers worldwide	no choice	YES	YES	NO	December 31 2060	not addressed
Sleep Health	Active, Passive	YES			American Sleep Apnea Association	YES - encrypted and sent, encrypted and stored	IBM Watson Health Cloud	YES		will not sell (LFC)	YES- with other researchers approved by ASAA CD// app- qualified researchers worldwide	no choice	YES	YES	NO	not addressed	not addressed
StopCOPD	Active, Passive	YES			DatStat	not addressed	DatStat	NO	Researchers	will not sell (PP)	NO	unclear	YES	NO	NO	not addressed	not addressed
Team Study	Active, Passive	YES	notifications, GPS		Sage Bionetworks	YES- encrypted on your phone, transferred	Sage Bionetworks	YES	Researchers, federal agencies, IRB	will not sell (PP)	YES- sharing broadly with cross border transfer- qualified researchers worldwide	no choice	NO	YES	NO	not addressed	not addressed
Yale Cardiomyopathy	Active	NO			Yale	YES- encrypted, password protected computer		YES	Researchers, IRB	not addressed in LFC//PP not available	YES- share with other researchers in the future	no choice	NO	YES	NO	personal info- 3 years then destroyed, anonymous data- 10 years then destroyed	not addressed
Yale EPV	Active	NO			Yale	not addressed	Amazon AWS data center	YES	Researchers, IRB	see white paper clause/ not addressed in PP	NO	no choice	NO	NO	NO	personal info- 3 years then become anonymous, anonymous form kept indefinitely	not addressed
6th Vital Sign	Active	YES	none		Duke Health	YES- encrypted and stored on secure cloud server	Duke Clinical Research Institute	YES		will not sell (PP)	NO	no choice	YES	YES	NO	6 years after study is completed	not addressed
Parade	Active, Passive	NO/but links			Possible Mobile	YES	Medidata Solutions Inc	YES	Researchers, federal agencies, IRB	not addressed in LFC or PP	third party for analysis/ cross border transfer- "another country where GSK work"	no choice	NO	NO	NO	not addressed	not addressed
													26

## Sheet: Privacy Policy 
Privacy Policy
	PP available in AppStore prior to download	PP part of consent	Personal information	Can not fully guarantee privacy
			Addresses what personal info is collected	YES if addressed in either the LFC or PP
App Name
America Walks	YES	NO	YES	YES
Asthma Health	YES	NO	YES	NO
Autism and Beyond	YES	YES- during consent process	refers to specific consent	YES
Biogram	YES	NO	YES	YES
C Tracker	YES	NO	YES	YES
Concussion Tracker	YES	NO	NO	NO
Entrain (no consent document)	YES	NO	NO	YES
EpiWatch	YES	NO	YES	NO
FeverPrints	YES	NO	YES	YES
GlucoSuccess	YES	NO	YES	YES
Hand in Hand	YES	NO	YES	YES
Mind Share	YES	NO	YES	YES
MoleMapper	YES	NO	YES	YES
mPower 1.3	YES	NO	YES	YES
mTech (no longer available)	YES	NO	NO	NO
MyHeart Counts	YES	No	YES	YES
PPD ACT	YES	NO	YES	YES
PRIDE	YES	NO	YES	YES
Share the Journey	YES	NO	YES	YES
Sleep Health	FAQ	NO	YES	YES
StopCOPD	YES	NO	NO	YES
Team Study	YES	NO	YES	YES
Yale Cardiomyopathy	YES	NO	YES	YES
Yale EPV	YES	NO	YES	NO
6th Vital Sign	YES	YES- during consent process	YES	YES
Parade	YES	NO		YES

## Sheet: unique to eConsent
Unique to eConsent
	Number of screens	Eligibility criteria	Assessment	Mandatory	Number of questions	Topics assessed	Print LFC	Finger signature required	Emailed LFC
		Eligibility criteria presented e.g., 18+, residency, study specific, English on iPhone					Participant is able to print LFC		Participant automatically receives emailed copy of LFC
America Walks	8	18+, residency	FALSE
Asthma Health	12	18+, residency, study specific (2)	TRUE	TRUE	3	asthma worsens see doctor, withdraw at anytime, research not commercial app,	TRUE	TRUE	TRUE
Autism and Beyond	12	18+, residency, study specific (2), residency	FALSE				TRUE	TRUE	TRUE
Biogram	8	no criteria	FALSE				TRUE	TRUE	unknown
C Tracker	14	18+, residency, study specific, English on iPhone	FALSE				TRUE	TRUE	unknown
Concussion Tracker	11	18+, residency, study specific (2), English on iPhone	TRUE	TRUE	4	purpose, withdraw at any time, time to complete, surveys and tasks,	TRUE	TRUE	unknown
Entrain	0								unknown
EpiWatch							TRUE		unknown
FeverPrints	11	under 18 provide assent, study specific, English on iPhone, residency	FALSE				TRUE		unknown
GlucoSuccess							FALSE	FALSE	FALSE
Hand in Hand	12	19-80, residency, study specific, English on iPhone	FALSE				TRUE	FALSE	unknown
Mind Share	12	18+, residency, study specific, English on iPhone	FALSE				TRUE	FALSE	unknown
MoleMapper	12	18+	TRUE	TRUE	6	withdraw at any time, leave study and still use molemapper, random code for data, risk of privacy loss from photos, skip any question, not designed to diagnose or treat melanoma	TRUE	TRUE	TRUE
mPower1/3			TRUE	TRUE			TRUE	TRUE	TRUE
mPower 1.2	15	18+, residency, English on iPhone	TRUE	TRUE	5	purpose, name stored with study data (random code) , share data broadly or sparsely, skip any activity or survey , withdraw at any time	TRUE	TRUE	TRUE
mTech	6	18+, residency	FALSE				TRUE	FALSE	TRUE
MyHeart Counts	14	18+, residency, English on iPhone	FALSE				TRUE	TRUE	TRUE
PPD ACT		18+, residency, study specific (2) English on iPhone,	TRUE	TRUE	5	purpose, random code, data shared with advertisers, wide range of emotions, withdrawal	TRUE	FALSE	unknown
PRIDE	11	18+, residency, study specific, English on iPhone	TRUE	TRUE	5	purpose, skip any q, withdraw at anytime, emergency see doctor, research study	TRUE	TRUE	unknown
Share the Journey	15	18+, residency, study specific, English on iPhone	TRUE	TRUE	5	purpose, name stored with study data (random code) , share data broadly or sparsely, skip any activity or survey , withdraw at any time	TRUE	FALSE	unknown
Sleep Health	14	18+, residency, English on iPhone	TRUE	TRUE	3	sleep worsens see doctor, withdraw at any time (data cant be deleted), research not commercial app,	TRUE	FALSE	unknown
StopCOPD	13	18+, study specific (4)	FALSE				TRUE	TRUE	TRUE
Team Study	14	18+, residency, English on iPhone	TRUE	TRUE	5	purpose, name stored with study data (random code) , share data broadly or sparsely, skip any activity or survey , withdraw at any time	TRUE	TRUE	unknown
Yale Cardiomyopathy	6	no criteria	FALSE						unknown
Yale EPV	5	18+, location, study specific, English on iPhone	FALSE				TRUE	TRUE	unknown
6th Vital Sign		18+, residency							unknown
PARADE	Review long form consent	21+, English, residency, study specific	FALSE				TRUE	FALSE	FALSE

## Sheet: Non-US based apps 
Non-US based apps
	Version	Subject matter/disease	Sponsor	PI	Contact	IRB	Link to App Store
App Name
Back on Track	1.3.2	ACL recovery	University Medical Center Freiberg, Germany	Philipp Niemeyer, Martin Zens	martin.zens@imtek.uni-freiburg.de		https://itunes.apple.com/app/back-on-track-kreuzbandriss/id1016535765?mt=8
Heart and Brain	1	atrial fibrillation	Keio University, Tokyo, Japan				https://itunes.apple.com/jp/app/heart-brain/id1058138791?mt=8
DAM2	1	multiple sclerosis	Ad Scientam, Paris, France				https://itunes.apple.com/fr/app/dam2/id1062558103?mt=8
Depressed?	1.3	depression	Christian Lobach, Dusseldorf, Germany				https://itunes.apple.com/app/depressed/id1062594092?mt=8
Neurons	1.2	multiple sclerosis	Shazino, Villeurbane, France				https://itunes.apple.com/app/neurons/id1060631628?ls=1&mt=8
Saker	1.0	gait and emotions	University of St Andrews				https://itunes.apple.com/gb/app/saker/id1093325855?mt=8

## Sheet: Apps w no consent info
Apps with no consent information
	Version	Subject matter/disease	Sponsor	PI	Contact	IRB	Link to App Store
App Name
uBiome	no longer available	microbiome	uBiome Inc., San Francisco, CA	-			https://itunes.apple.com/us/app/ubiome/id998772157?mt=8#
COPD Navigator	1.0.2	COPD	LifeMap Solutions, San Jose, CA	privacy@lifemap-solutions.com			https://itunes.apple.com/us/app/copd-navigator/id1022991860?mt=8
